# Supplementary material for: Novel aromatic ring-hydroxylating dioxygenase genes from coastal marine sediments of Patagonia
Source: BMC Microbiol. 2008 Mar 25;8:50. doi: 10.1186/1471-2180-8-50 (PMC2364624; doi:10.1186/1471-2180-8-50)
Supplement: Additional file 2 — Sequence alignment of ARHDs. Deduced amino acid sequence alignment of the ARHD gene fragments found in the libraries, and related sequences. [file 1471-2180-8-50-S2.fas]

>Ac-SC04-3Af
DSLIPNPGDFTTGYMAEDEVIVTRQDDGSVKAFLNVCTHRGARL-VAAEAGNARAFSCTY
HGWSFGM-DGALKVVPMEEE-----LYRGS------LDKSKFGLREI-RVESYRGLYYGN
FDAQAPSLNDYLG--NVKFYLDIWMDING-GIELVGPPSRSLLN
>Ac-SC04-5(15)Af
DSLIPNPGDFTTGYMAEDEVIVTRQDDGSVKAFLNVCTHRGARL-VAAEAGNARAFSCTY
HGWSFGM-DGALKVVPMEEE-----LYRGS------LDKSKFGLREI-RVESYRGLYYGN
FDAQAPSLNDYLG--DVKFYLDIWMDING-GIELVGPPSRSLLN
>Ac-OR04-1(8)A
DSLIPNPGDFTTAIMGEDEVIIARQKDGSVKAFLNYCQHRGTRV-TSVEAGNTRSFTCTY
HGWSYGI-DGSLQAVPFENE-----FYKGV------LDKSTHGLTEV-RCESYMGFWYGN
FDKTAPSLYGYLG--DYRFYLDVWMDSTG-GAELIGPPTRTLLN
>Ac-OR04-B38A
DSLIPNPGDFTTGIMGEDGVIIARQKDGSVKAFLNYCQHRGTRV-TSVEAGNTRSFTCTY
HGWSYGI-DGSLQAVPFENE-----FYKGV------LDKSTHGLTEV-RCESYMGFWYGN
FDKTAPSLYDYLG--DYRFYLDVWMDSTG-GAELIGPPTRTLLN
>Ac-OR04-B1_(7)Af
DSLIPNPGDFTTGYMAEDEVIVTRQDDGSVKAFLNVCTHRGARL-VAAEAGNARAFSCTY
HGWSFGM-DGALKVVPMEEE-----LYRGS------LDKSKFGLREI-RVESYRGLYYGN
FDAQAPSLNDYLG--DVKFYLDIWMDING-GIELVGPPSRSLLN
>Ac-OR04-B56(4)af
DSLIPNPGDFTTGYMAEDEVIVMRQDDGSVKAFLNVCTHRGARL-VAAEVGNARAFSCTY
HGWSFGM-DGALKVVPMEKE-----LYRDS------LDKSKFGLREI-RVESYRGLYYGN
FDAEAPSLNDYLG--DVKFYLDIWMDING-GIELVGPPSRSLLN
>Ac-OR05-13_(3)pp
DSLIPAPGDYVTAKMGIDEVIVSRQNDGSIRAFLNVCRHRGKTL-VSVEAGNAKGFVCSY
HGWGFGS-NGELQSVPFEKD-----LYGES------LNKKCLGLKEVARVESFHGFIYGC
FDQEAPPLMDYLG--DAAWYLEPMFKHSG-GLELVGPPGKVVIK
>Ac-OR05-2pp
DSLIPAPGDYVTAKMGIDEVIVSRQNDGSIRAFLNVCRHRGKTL-VSVEAGNAKGFVCSY
HGWGFGS-NGELQSVPFEKD-----LYGES------LNKKCLGLKEVARVESLHGFIYGC
FDQEAPPLMDYLG--DAAWYLEPMFKHSG-GLELVGPPGKVVIK
>Ac-OR05-7pp
DSLIPAPGDYVTAKMGIDEVIVSRQNDGSIRAFLNVCRHRGKTL-VSVEAGNAKGFVCSY
HGWGFGS-NGELQSVPFEKD-----LYGES------LNKKCLGLKEVARVESFHGFIYGC
FDQEAPPLMDYLG--DAAWYLEPMFEHSG-GLELVGPPGKVVIK
>Ac-OR05-24B
ESLIPKYGDFVAARMAEDKLIVCRQKDGSIRAFINSCTHRGNQV-CHADSGNARAFVCNY
HGWVYGP-DGALAQVPLEER-----CHVG-------VDKATSGLP-QVRVESHRGFVYGC
FDQNAPSLKDYLG--EFAWYLDTWMVGAGNGAELLGPPSKSILE
>Ac-OR05-26(2)C
ESAIPDAGDFFTTCMGQDAVLVVRQDDGSVKAFLNYCQHRGNKV-CFADSGNAKAFTCNY
HGWSYGG-DGRLAAVPLEHE-----VYLGG------FDRAAHALEPIAQVASYRGFVFGC
MDPDAPPLAEYLG--EMGWYLDSFMVGDGQGAELVGPPMKSILR
>Ac-OR05-29_(4)B
ESLIPKYGDSVAARMAEDKLIVCRQKDGSIRAFINSCTHRGNQV-CHADSGNARAFVCNY
HGWVYGP-DGALAQVPLEER-----CHVG-------VDKATSGLP-QVRVESHRGFVYGC
FDQNAPSLKDYLG--EFAWYLDTWMVGAGNGVELLGPPSKSILE
>Ac-OR05-38PP
DSLIPAPGDYVTAKMGIDEVIVSRQNDGSIRAFLNVCRHRGKTL-VSVEAGNAKGFVRSY
HGWGFGS-NGELQSVPFEKD-----LYGES------LNKKCLGLKEVARVESFHGFIYGC
FDQEAPPLMDYLG--DAAWYLEPMFKHSG-GLELVGPPGKVVIK
>Ac-OR05-42PP
DSLIPAPGDYVTAKMGIDEAIVSRQNDGSIRAFLNVCRHRGKTL-VSVEAGNAKGFVCSY
HGWGFGS-NGELQSVPFEKD-----LYGES------LNKKCLGLKEVARVESFHGFIYGC
FDQEAPPLMDYLG--DAAWYLEPMFKHSG-GLELVGPPGKVVIK
>Ac-OR05-45PP
DSLIPAPGDYVTAKMGIDEVIVSRQNDGSIRAFLNVCRHRGKTL-VSVEAGNAKGFVCSY
HGWGFGS-NGELQSVPFEKD-----LYGES------LNKKCLGLKEVARVESFHGFTYGC
FDQEAPPLMDYLG--DAAWYLEPMFKHSG-GLELVGPPGKVVIK
>Ac-OR05-77C
ESAIPNAGDFFTTFMGQDAVLVVRQEDRSVKAFLNYCQHRGNKV-CFADSGNAKAFTCNY
HGWSYGG-DGRLAAVPLEHE-----VYLGG------FDRTAHALEPLAQVESYRGFVFGC
MDPDAPPLAEYLG--EMGWYLDSFMVGDGQGAELVGPPMKSILR
>Ac-OR05-86C
ESAIPNAGDFFTTFMGQDAVLVVRQDDGSVKAFLNYCQHRGNKV-CFADSGNAKAFTCNY
HGWSYGG-DGRLAAVPLEHE-----VYLGG------FDRTAHALEPLAQVESYRGFVFGC
MDPDAPPLAEYLG--EMGWYLDSFMVGDGQGAELVGPPMKSILR
>Ac-OR05-93D
ESQIPEPGDFFTTVMGEDPVIVARQADGTIKAFINGCSHRGNQI-CHADSGNAKTLTCSY
HGWTYGM-DGELVSVPMEQS-----AYFND------IDKSTLSARKVTKVESYRGFIFGC
FDPDSPPLVDYLG--DMGWYLDSFADVCG-GIEFVGAPMKSVMR
>Ac-OR06-4_Pp
DSLIPSPGDYVTAKMGIDEVIVSRQNDGSIRAFLNVCRHRGKTL-VSVEAGNAKGFVCSY
HGWGFGS-NGELQSVPLEKD-----LYGES------LNKKCLGLKEVARVESFHGFIYGC
FDQEAPPLMDYLG--DAAWYLEPMFKHSG-GLELVGPPGKVVIK
>Ac-OR06-5(3)_C
ESAIPNAGDFFTTFMGQDAVLVVRQEDRSVKAFLNYCQHRGNKV-CFADSGNAKAFTCNY
HGWSYGG-DGRLAAVPLEHE-----VYLGG------FDRTAHALEPLAQVESYRGFVFGC
MDPDAPPLAEYLG--EMGWYLDSFMAGDGQGAELVGPPMKSILR
>Ac-OR06-6_D
ESQIPEPGDFFTTVMGEDPVIVARQADGTIKAFINGCSHRGNQI-CHADSGNAKTLTCSY
HGWTYGM-DGELVSVPMEQS-----AYFND------IDKSTLSARKVTKVESYRGFIFGC
FDPDSPTLVDYLG--DMGWYLDSFADVCG-GIEFVGAPMKSVMR
>Ac-OR06-9(4)_B
ESLIPKYGDFVAARMAEDKLIVCRQKDGSIRAFINSCTHRGNQV-CHADSGNARAFVCNY
HGWVYGP-DGALAQVPLEER-----CHVG-------VDKATSGLP-QVRVESHRGFVYGC
FDQNAPSLKDYLG--EFAWYLDTWMVGAGNGAELLGPPSKSILE
>Ac-OR06-11(2)_E
DSAIPNHGDFITTKMGEDDVIVARQKDGSIKAFINSCRHRGAQV-CPSEAGNTRGFVCSY
HGWSYGV-DGKLENVPFEKE-----LYRCK------LDKSINGLIEA-RVESYCGFVYGC
FDKDAPSLSDYLG--EMKWYLDVWMDATG-GVELVGPPSRSVLD
>Ac-OR06-17(3)_C
ESAIPDAGDFFTTFMGQDAVLVVRQDDGSVKAFLNYCQHRGNKV-CFADSGNAKAFTCNY
HGWSYGG-DGRLAAVPLEHE-----VYLGG------FDRAAHALEPIAQVASYRGFVFGC
MDPDAPPLAEYLG--EMGWYLDSFMVGDGQGAELVGPPMKSILR
>Ac-OR06-20_(6)Pp
DSLIPAPGDYVTAKMGIDEVIVSRQNDGSIRAFLNVCRHRGKTL-VSVEAGNAKGFVCSY
HGWGFGS-NGELQSVPFEKD-----LYGES------LNKKCLGLKEVARVESFHGFTYGC
FDQEAPPLMDYLG--DAAWYLEPMFKHSG-GLELVGPPGKVVIK
>Ac-OR06-21_Pp
DSLIPAPGDYVTAKMGIDEVIVSRQNDGSIRAFLNVCRHRGKTL-VSVEAGNAKGFVCSY
HGWDFGS-NGELQSVPFEKD-----LYGES------LNKKCLGLKEVGRVESFHGFIYGC
FDQEAPPLMDYLG--DAAWYLEPMFKHSG-GLELVGPPGKVVIK
>Ac-OR06-75_C
ESAIPDAGDFFTTFMGQDAVLVVRQDDGSVKAFLNYCQHRGNKV-CFADSGNAKAFTCNY
HGWSYGG-DGRLAAVPLEHE-----VYLGG------FDRTAHALEPLAQVESYRGFVFGC
MDPDAPPLAEYLG--EMGWYLDSFMVGDGQGAELVGPPMKSILR
>Ac-OR06-125_C
ESAIPDAGDFFTTFMGQDAVLVVRQDDGSVKAFLNYCQHRGNKV-CFADSGNAKAFTCNY
HGWSYGG-DGRLAAVPLEHE-----VYLGG------FDRAAHALEPIAQVASYRGFVFGC
MDPDAPPLAEYLG--EMGWYLNSFMVGDGQGAELVGPPMKSIPR
>Ac-OR06-141_B
ESLIPKYGDSVAARMAEDKLIVCRQKDGSIRAFINSCTHRGNQV-CHADSGNARAFVCNY
HGWVYGP-DGALAQVPLEER-----CHVG-------VDKATSGLP-QVRVESHRGFVYGC
FDQNAPSLKDYLG--EFAWYLDTWMVGAGNGVELLGPPSKSILE
>Ac-OR06-189_Pp
DSLIPAPGDYVTAKMGIDEVIVSRQNDGSIRAFLNVCRHRGKTL-VSVEAGNAKGFVRSY
HGWGFGS-SGELQSVPFEKD-----LYGES------LNKKCLGLKEVARVESFHGFIYGC
FDQEAPPLMDYLG--DAAWYLEPMFKHSG-GLELVGPPGKVVIK
>Ac-OR06-190_Pp
DSLIPAPGDYVTAKMGIDEVIVSRQNDGSIRAFLNVCRHRGKTL-VSVEAGNAKGFVCSY
HGWGFGS-NGELQSVPFEKD-----LYGES------LNKKCLGLKEVARVESFHGFIYGC
FDQEAPPLMDYLG--DAAWYLEPMFKHSG-GLELVDPPGKVVIK
>Ac-OR06-193_Pp
DSLIPSPGDYVTAKMGIDEVIVSRQNDGSIRAFLNVCRHRGKTL-VNVEAGNAKGFVCSY
HGWGFGS-NGELQSVPFEKD-----LYGES------LNKKCLGLKEVARVESFHGFIYGC
FDQEAPPLMDYLG--DAAWYLEPIFKHSG-GLELVGPPGKVVIK
>Ac-OR06-202_C
ESATPNAGDFFTTFMGQDAVLVVRQDDGSVKAFLNYCQHRGNKV-CFADSGNAKAFTCNY
HGWSYGG-DGRLAAVPLEHE-----VYLGG------FDRTAHALEPLAQVESYRGFVFGC
MDPDAPPLAEYLG--EMGWYLDSFMVGDGQGAELVGPPMKSILR
>Ac-OR06-213_Pp
DSLIPAPGDYVTAKMGIDELIVSRQNDGSIRAFLNVCRHRGKTL-VSVEAGNAKGFVCSY
HGWGFGS-NGELQSVPFEKD-----LYGES------LNKKCLGLKEVARAESFHGFIYGC
FDQEAPPLMDYLG--DAAWYLEPMFKHSG-GLELVGPPGKVVIK
>Ac-EM06-5_(2)B
ESLIPKYGDFVAARMAEDKLIVCRQKDGSIRAFINSCTHRGNQV-CHADSGNARAFVCNY
HGWVYGP-DGALAQVPLEER-----CHVG-------VDKATSGLP-QVRVESHRGFVYGC
FDQNAPSLKDYLG--EFAWYLDTWMVGAGNGVELLGPPSKSILE
>Ac-EM06-6(6)PP
DSLIPAPGDYVTAKMGIDEVIVSRQNDGSIRAFLNVCRHRGKTL-VSVEAGNAKGFVCSY
HGWGFGS-NGELQSVPLEKD-----LYGES------LNKKCLGLKEVARVESFHGFIYGC
FDQEAPPLMDYLG--DAAWYLEPMFKHSG-GLELVGPPGKVVIK
>Ac-EM06-14(2)PP
DSLIPAPGDYVTAKMGIDEVIVSRQNDGSIRAFLNVCRHRGKTL-VSVEAGNAKGFVCSY
HGWDFGP-NGELQSVPFEKD-----LYGES------LNKKCLGLKEVARVESFHGFIYGC
FDQEAPPLMDYLG--DAAWYLEPMFKHSG-GLELVGPPGKVVIK
>Ac-EM06-46_(5)C
ESAIPNAGDFFTTFMGQDAVLVVRQEDRSVKAFLNYCQHRGNKV-CFADSGNAKAFTCNY
HGWSYGG-DGRLAAVPLEHE-----VYLGG------FDRTAHALEPLAQVESYRGFVFGC
MDPDAPPLAEYLG--EMGWYLDSFMVGDGQGAELVGPPMKSILR
>Ac-EM06-75C
ESAIPDAGDFFTTFMGQDAVLVVRQDDGSVKAFLNYCQHRGNKV-CFADSGNAKAFTCNY
HGWSYGG-DGRLAAVPLEHE-----VYLGG------FDRAAHALEPIAQVASYRGFVFGC
MDPDAPPLAEYLG--EMGWYLDSFMVGDGQGAELVGPPMKSILR
>Ac-EM06-30PP
DSLIPAPGDYVTAKMGIDELIVSRQNDGSIRAFLNVCRHRGKTL-VSVEAGNAKGFVCSY
HGWDFGS-NGELQSVPFEKD-----LYGES------LNKKCLGLKEVARVESFHGFIYGC
FDQEAPPLMDYLG--DAAWYLEPMFKHSG-GLELVGPPGKVVIK
>Ac-MS05-1_(8)af
DSLIPNPGDFTTGYMAEDEVIVTRQDDGSVKAFLNVCTHRGARL-VAAEAGNARAFSCTY
HGWSFGM-DGALKVVPMEEE-----LYRGS------LDKSKFGLREI-RVESYRGLYYGN
FDAQAPSLNDYLG--DVKFYLDIWMDING-GIELVGPPSRSLLN
>Ac-MS05-6AF
DSLIPNPGDFTTGYMAEDEVIVTRQDDGSVKAFLNVCTHRGARL-VAAEAGNARAFSCTY
HGWSFGM-DGALKVVPMEEE-----LYRGS------LDKSKFGLREI-RVESYRGLYYGN
FDAQAPSLNDYLG--DVKFYLDIWVDING-GIELVGPPSRSLLN
>Ac-MS05-7AF
DSLIPNPGDFTTGYMAEDEVIVTRQDDGSVKAFLNVCTHRGARL-VAAEAGNARAFSCTY
HGWSFGM-DGALKVVPMEEE-----LYRGS------LDKSKFGLREI-RVESYRGLYYGN
LDAQAPSLNDYLG--DVKFYLDIWMDING-GIELVGPPSRSLLN
>Ac-MS05-9AF
DSLIPNPGDFTTGYMAEDEVIVTRQDDGSVKAFLNVCTHRGARL-VAAEAGNARAFSCIY
HGWSFGM-DGALKVVPMEEE-----LYRGS------LDKSKFGLREI-RVESYRGLYYGN
FDAQAPSLNDYLG--DVKFYLDIWMDING-GIELVGPPSRSLLN
>Ac-GR06-14(5)PP
DSLIPAPGDYVTAKMGIDEVIVSRQNDGSIRAFLNVCRHRGKTL-VSVEAGNAKGFVCSY
HGWGFGS-NGELQSVPFEKD-----LYGES------LNKKCLGLKEVARVESFHGFIYGC
FDQEAPPLMDYLG--DAAWYLEPMFKHSG-GLELVGPPGKVVIK
>AC-GR06-93PP
ASLIPAPGDYVTAKMGIDEVIVSRQNDGSIRAFLNVCRHRGKTL-VSVEAGNAKGFVCSY
HGWGFGP-NGELQSVPFEKD-----LYGES------LNKKCLGLKEVARVESFHGFIYGC
FDQEAPPLMDYLG--DAAWYLEPMFKHSG-GLELVGPPGKVVIK
>AC-GR06-40PP
DSLIPAPGDYVTAKMGIDELIVSRQNDGSIRAFLNVCRHRGKTL-VSVEAGNAKGFVCSY
HGWGFGS-NGELRSVPFEKD-----LYGES------LNKKCLGLKEVARVESFHGFVYDC
FDQEAPPLMDYLG--DAAWYLEPMFKHSG-GLELVGPPGKVVIK
>Ac-GR06-1(2)AF
DSLIPNPGDFTTGYMAEDEVIVMRQDDGSVKAFLNVCTHRGARL-VAAEAGNARAFSCTY
HGWSFGL-DGALEVVPMEKE-----LYRDS------LDKSKFGLREI-RVESYRGLYYGN
FDAEAPSLNDYLG--DVKFYLDIWMDING-GIELVGPPSRSLLN
>Ac-GR06-3(10)AF
DSLIPNPGDFTTGYMAEDEVIVMRQDDGSVKAFLNVCTHRGARL-VAAEAGNARAFSCTY
HGWSFGL-DGALKVVPMEKE-----LYRDS------LDKSKFGLREI-RVESYRGLYYGN
FDAEAPSLNDYLG--DVKFYLDIWMDING-GIELVGPPSRSLLN
>AC-GR06-106AF
DSLIPNPGDFTTGYMAEDEVIVMRQDDGSVKAFLNVCTHRGARL-VAAEAGNARAFSCTY
HGWSFGL-DGALKVVPMEKE-----LYRDS------LDKSKFGLREI-RVESYRGLYYGN
FDAEAPSLNDYLG--DVKFYPDIWMDING-GIELVGPPSRSLLN
>AC-GR06-23
DSLIPNPGDFTTGYMADDEVIVMRQDDGSVKAFLNVCTHRGARL-VAAEAGNARAFSCTY
HGWSFGL-DGALKVVPMEKE-----LYRDS------LDKSKFGLREI-RVESYRGLYYGN
FDAEAPSLNDYLG--DVKFYLDIWMDING-GIELVRPPSRSLLN
>(AAB63425)BphA_Burkholderia_sp._LB400
ESHVPETGDFLATYMGEDPVVMVRQKDKSIKVFLNQCRHRGMRI-CRSDAGNAKAFTCSY
HGWAYDI-AGKLVNVPFEKE-----AFCDKKEGDCGFDKAEWGPLQA-RVATYKGLVFAN
WDVQAPDLETYLG--DARPYMDVMLDRTPAGTVAIGGMQKWVIP
>(BAC81541)PhnA1_Cycloclasticus_sp._A5_
ECMLEKKGDFITTKMAEDSVIVTRHTDGSLKAFVNSCTHRGNSI-CSADSGNTKSFVCNY
HGWVFST-DGKLVDVPLREK-----CYHDE------LDRDSLSLK-TIRVESYRGFVFGC
FDETAPSLEDFLG--DWGWYLDTWMVGAGEGAELVGPPMKSILK
>(ABF56510)PhnA1_Cycloclasticus_sp._P1
ECMLEKKGDFITTKMAEDSVIVTRHTDGSLKAFVNSCTHRGNSI-CSADSGNTKSFVCNY
HGWVFST-DGKLVDVPLREK-----CYHDE------LDRESLSLK-TIRVESYRGFVFGC
FDETAPSLEDFLG--DWGWYLDTWMVGAGEGAELVGPPMKSILK
>(AAC44161)XYLC1_Cyc_oligotrophus
ESHVPNTGDFLNTYIGEDPVILVRQKDASLRVFLNQCHHRGMKL-SRDDAGNAKAFVCTY
HGWAHDI-SGQLIDIPFEKE-----GHCEP------LDKSKWSPLQA-RVETYRGLIFAN
WDEQAPSLDKYLS--DSKPYIDVMFNRTEAGTEAIGGIQKWVIP
>(CAG17576)PhnA1a_Sphingomonas_sp._CHY-1_
KSLLPKPGDFITTYMAEDKIILSHQSDGTFRAFINSCTHRGNQI-CHADSGNAKAFVCNY
HGWVYGQ-DGSLVDVPLESR-----CYHNK------LDKQELAAK-SVRVETYKGFIFGC
HDPEAPSLEDYLG--EFRFYLDTIWEGGGAGLELLGPPMKSLLH
>(AAD21063)DitA_Pseudomonas_abietaniphila
ESEIPNSGDFMVRDLGSDSVIVARDKEGEVHVTLNVCPHRGMRI-STADCGNTQIHKCIY
HGWAFRP-NGDFIGSPVDRE-----CMHGK-----MLPKEQLGLRKA-RVTLYGGLVFAT
WNVDGPTFDEFLG--DAKWYYDMLFLRSDKGMEVLGPPQRFIVN
>(AAD25395)NidA_Rhodococcus_sp._I24_
ESEIPERGDYVVRYISEDQFIVCRDEDGEIRGHLNACRHRGMQV-CRAEMGNASHFRCPY
HGWTYSN-TGSLVGVPAGKD-----AYG--N----QLKKSDWNLRPMPNLATYKGLIFGS
LDPNADSLEDYLG--DMKFYLDIVLDRSEAGLQVVGAPQRWVVD
>(AAF75991)NidA_Mycobacterium_sp.__PYR-1_
ESELAKSGDFVVRHIGADSVIVCRDNSGRIQALSNSCRHRGALV-CRAEMGNTAHFQCPY
HGWVYSN-TGELVGVPAMSE-----AYPG------GFDKSQWGLRHIPHVDSYAGFIFGS
VDPKAPSLTDYLG--DTTFYLDLIAKKTAGGLEVIGAPHRWVMS
>(BAC54156)PhtA1_Terrabacter_sp._DBF63_
ESEIAQPGDYVVRRVLQDSFIVTRDEEGEIRAHFNMCLHRGMQV-CRAEMGNASHFRCPY
HGWSYRN-DGRIVGLPFHQD-----AYGGEA----GFKRNGQRLLPAPNLATYNGLIFVS
LDPDAPPLEEFLG--DFRFYLDYYTKQSGSGIELRG-PQRWRVK
>(AAO64274)NahAc_Pputida_NCIB_9816-4
DSLIPAPGDYVTAKMGIDEVIVSRQNDGSIRAFLNVCRHRGKTL-VSVEAGNAKGFVCSY
HGWGFGS-NGELQSVPFEKD-----LYGES------LNKKCLGLKEVARVESFHGFIYGC
FDQEAPPLMDYLG--DAAWYLEPMFKHSG-GLELVGPPGKVVIK
>(AAD12610)NagAc_Ralstonia_sp._U2_
DSLIPSPGDYVTAKMGVDEVIVSRQNDGSVRAFLNVCRHRGKTL-VHAEAGNAKGFVCSY
HGWGFGS-NGELQSVPFEKE-----LYGDT------IKKKCLGLKEVPRIESFHGFIYGC
FDAEAPTLVDYLG--DAAWYLEPIFKHSG-GLELVGPPGKVVIK
>(AAD09872)PhnAc_Burkholderia_sp._RP007_
ECAIPNYGDFVTTRMGTDEVIVMRQKDNSIKAFLNVCRHRGARL-CAVEAGNARGFACNY
HGWAYGA-DGSLLSVPFENE-----IYQKR------LDKCKNGLHEIGKVESYHGFVYGC
FDTDAPNLKEYLG--DFAWYLDLWMEAGG-GIELVGPPARCFIE
>(BAA76323)PhnAc_A_faecalis_AFK2
DSLIPNPGDFTTGYMAEDEVIVMRQDDGSVKAFLNVCTHRGARL-VAAEAANARAFSCTY
HGWSFGL-DGALKVVPMEKE-----LYRDS------LDKSKFGLREI-RVESYRGLYYGN
FDAEAPSLNDYLG--DVKFYLDIWMDING-GIELVGPPSRSLLN
>(AAQ84686)PhnAc_Burkholderia_sp._Eh1-1_
DSLIPNPGDFTTGYMAEDEVIVTRQDDGSVKAFLNVCAHRGARL-VAAEAGNARAFSCTY
HGWSFGI-DGALKVVPMEKE-----LYRES------LDKSKFGLREI-RVESYRGLYYGN
FDAQAPSLNDYLG--DVKFYLDIWMDING-GIELVGPPSRSLLN
>(AAB40383)NtdAc_Acidovorax_sp._JS42_
DSLIPSPGDYVTAKMGVDEVIVSRQNDGSVRAFLNVCRHRGKTL-VHTEAGNAKGFVCGY
HGWGYGS-NGELQSVPFEKE-----LYGDA------IKKKCLGLKEVPRIESFHGFIYGC
FDAEAPPLIDYLG--DAAWYLEPTFKHSG-GLELVGPPGKVVVK
>(BAB55875)BphA_Porphyrobacter_sanguineus
ESLLPKPGDFITTYMAEDKVILSHQQDGSFRAFINSCTHRGNQI-CHADSGNAKAFVCNY
HGWVYGQ-DGSLVDVPLETR-----CYHGQ------LDKAKLGAK-HVRVETYKGFIFGC
GDADAPSLEEFLG--EFRWYLDTIWEGAGGGLELLGPPMKSLLA
>(BAB55886)DbfA1_Terrabacter_sp._DBF63_
ESQLSEPGDYLTNFMGEDPVIATRGADGVIRVMLNSCAHRGMAV-CSTDAGSSKFFRCPY
HGWTYSN-NGDLIGVPRADT-----VYHG------ELDKSRLGLKAVPRVENYKGFIFAN
WDEDAIPLVDYLGA-DQLWYLDLAFEAPLGGLEVIGPTMKFRIK
>(AAD17377)ORF6_Sphingomonas_xenophaga
ESQVAKPNDFITTKIGRVPVIITRDKTGVLRGMVNACAHRGARV-CREKAGNKKNFMCPF
HGWTYSS-SGNLLDVTEEAA-----GGYAPG----FDK-ADFGLPQIARLESYRGFIFAS
LSDDVLPLEDYLA--GSKKFIDLLVDQSKTGEPEVIPGATRYRY
>(AAA26047)XylX_Pseudomonas_putida_pWW0_
ESQIPEKNDYYTTQMGRQPIFITRNKDGELNAFVNACSHRGATL-CRFRSGNKATHTCSF
HGWTFSN-SGKLLKVKDPKG-----AGYPDS----FDCDGSHDLKKVARFASYRGFLFGS
LREDVAPLEEFLG--ESRKVIDMVVDQSPEGLEVLRGSSTYVYE
>(AAC38616)CarAa_Sphingomonas_sp._CB3_
DSQIPNAGDYFVSYMGEDPVIVVRQQDGTIAAFLNQCRHRGGAL-CRGESGNTKNFICTY
HGWTYDT-SGTLTSVPFEEV-----VYKAP------LNRAKWSARRVPRLEVHHGLVFGC
WDEDAPGFRESLG--EAAVYFDLNFGRTEGGLATYGGVYKWRVK
>(AAD03858)BphA1f_Novosphingobium_aromat
ETQIRKPGDYITTYMGEDPVVVVRQKDASIAVFLNQCRHRGMRI-CRADAGNAKAFTCSY
HGWAYDT-AGNLVNVPYEAE-----SFA-------CLNKKEWSPLKA-RVETYKGLIFAN
WDENAVDLDTYLG--EAKFYMDHMLDRTEAGTEAIPGVQKWVIP
>(CAB93965)BphA1_Pseudomonas_sp._B4_
ESHVPETGDFLATYMGEDPVVMVRQKDKSIKVFLNQCRHRGMRI-CRSDAGNAKAFTCSY
HGWAYDI-AGKLVNVPFEKE-----AFCDKKEGDCGFDKAEWGPLQA-RVATYKGLVFAN
WDVQAPDLETYLG--DARPYMDVMLDRTPAGTVAIGGMQKWVIP
>(BAE92156)NahAc_Pseudomonas_putida_G7
DSLIPSPGDYVTAKMGIDEVIVSRQSDGSIRAFLNVCRHRGKTL-VNAEAGNAKGFVCSY
HGWGFGS-NGELQSVPFEKE-----LYGES------LNKKCLGLKEVARVESFHGFIYGC
FDQEAPPLMDYLG--DAAWYLEPIFKHSG-GLELVGPPGKVVIK
>(AAP44288)nahAc_Pseudomonas_sp_ND6
DSLIPAPGDYVTAKMGIDEVIVSRQNDGSIRAFLNVCRHRGKTL-VSVEAGNAKGFVCSY
HGWGFGS-NGELQSVPFEKD-----LYGES------LNKKCLGLKEVARVESFHGFIYGC
FDQEAPPLMDYLG--DAAWYLEPMFKHSG-GLELVGPPGKVVIK
>(AAQ84685)PhnAc_Burkholderia_sp_Cs1-4
DSLIPNPGDFTTGYMAEDEVIVTRQDDGSVKAFLNVCTHRGARL-VAAEAGNARAFSCTY
HGWCFGM-DGALKVVPMEEE-----LYRGS------LDKSKFGLREI-RVESYRGLYYGN
FDAQAPSLNDYLG--DVKFYLDIWMDING-GIELVGPPSRSLLN
>(AAQ84684)PhnAc_Burkholderia_sp_Ch3-5
DSLIPNPGDFTTGYMAEDEVIVTRQDDGSVKAFLNVCTHRGARL-VAAEAGNARAFSCTY
HGWCFGM-DGALKVVPMEEE-----LYRGS------LDKSKFGLREI-RVESYRGLYYGN
FDAQAPSLNDYLG--DVKFYLDIWMDING-GIELVGPPSRSLLN
>(BAA94708)PhdA_Nocardioides_sp._KP7
ESEVPEAGDYVVRYMGDDSVIVVRDESGSVRAMANSCRHRGTLL-CRTEAGNTSHFRCPY
HGWTYKN-TGDLTGVPAQEE-----VYGA------SMDKAQWNLTPVPRLESYNGLVFGC
LDDAAPTLVEYLG--DMAWYIDLFTKRSAGGLEVRGEPQRWVID
>(BAD34447)ArhA1_Sphingomonas_sp._A4_
ESAIPNYGDFVTAKMGEDEVLVVRQEDGTVKAFLNVCRHRGARV-CPVEAGNRRAFVCNY
HGWSYAA-DGSLAAIPFEKE-----LYGGK------IDRCAHGLKEVAKVDSYRGFLFGN
FDPGAISLEDYLG--DVRWYLDIWMEASG-GVELIGPPARSIVH
>(AAO64274)NahAc_P._putida_NCIB_9816-4_
DSLIPAPGDYVTAKMGIDEVIVSRQNDGSIRAFLNVCRHRGKTL-VSVEAGNAKGFVCSY
HGWGFGS-NGELQSVPFEKD-----LYGES------LNKKCLGLKEVARVESFHGFIYGC
FDQEAPPLMDYLG--DAAWYLEPMFKHSG-GLELVGPPGKVVIK
>(AAT51751)NidA_Mycobac.vanbaalenii_PYR-1
ESELAKSGDFVVRHIGADSVIVCRDNSGRIQALSNSCRHRGALV-CRAEMGNTAHFQCPY
HGWVYSN-TGELVGVPAMSE-----AYPG------GFDKSQWGLRHIPHVDSYAGFIFGS
VDPKAPSLTDYLG--DTTFYLDLIAKKTAGGLEVIGAPHRWVMS
>(AAN78316)NidA_Mycobac._gilvum_BB1_
ESELAKSGDFVVRHIGADSVIVCRDNSGRIQALSNSCRHRGALV-CRAEMGNTAHFQCPY
HGWVYSN-TGELVGVPAMTE-----AYPG------GFDKSQWGLRHIPHVDSYAGFIFGS
VDPKAPSLTDYLG--DTTFYLDLIAKKTAGGLEVMGAPHRWVMS
>(AAN78314)NidA_M.frederiksbergense_FAn9T
ESELAKSGDFVVRHIGADSVIVCRDNSGRIQALSNSCRHRGALV-CRAEMGNTAHFQCPY
HGWVYSN-TGELVGVPAMSE-----AYPG------GFDKSQWGLRHIPHVDSYAGFIFGS
VDPKAPSLTDYLG--DTTFYLDLIAKKTAGGLEVIGAPHRWVMS
>(AAN78312)NidA_M._flavescens_PYR-GCK
ESELAKSGDFVVRHIGADSVIVCRDNSGRIQALSNSCRHRGALV-CRAEMGNTAHFQCPY
HGWVYSN-TGELVGVPAMTE-----AYPG------GFDKSQWGLRHIPHVDSYAGFIFGS
VDPKAPSLTDYLG--DTTFYLDLIAKKTAGGLEVIGAPHRWVMS
>(ABM91740)BphA1f_Sphingom_yanoikuyae_B1
ESLVPKPGDFITTYMAEDKVILSHQSDGTFRAFINSCSHRGNQI-CHADSGNAKAFVCNY
HGWVFGQ-DGSLVDVPLESR-----CYHNS------LDKQKLAAK-SVRVETYKGFIFGC
HDPEAPSLEDYLG--EFRYYLDTIWEGAGGGMELLGPPMKSLLQ
>(ABM79785)XylX_Sphingom_yanoikuyae_B1_
ESQVAKPHDFLTTKIGRTPVIITRDRTGTVCGLVNACAHRGAKV-CREKAGNKKNFMCPF
HGWTYSS-AGDLLDVTEEGA----GGYAPG----FDR-ADFGLPRIARLE--YRGFIFGS
LSPDVLPLEEYLA-GSKAFIDLLVDQSQQGEMEVLPGATRYRYR
>(YP_707265)BphAa_Rhodococcus_sp._RHA1
ETQIPKAGDFMTNYMGEDPVMVVRQKNGEIRVFLNQCRHRGMRI-CRADGGNAKSFTCSY
HGWAYDT-GGNLVSVPFEEQ-----AF-PG------LRKEDWGPLQA-RVETYKGLIFAN
WDADAPDLDTYLG--EAKFYMDHMLDRTEAGTEAIPGIQKWVIP
>(AAD28100)NarA_Rhodococcus_sp.NCIMB12038
ESEIPERGDYVVRYISEDQFIVCRDEGGEIRGHLNACRHRGMQV-CRAEMGNTSHFRCPY
HGWTYSN-TGSLVGVPAGKD-----AYG--N----QLKKSDWNLRPMPNLASYKGLIFGS
LDPHADSLEDYLG--DLKFYLDIVLDRSDAGLQVVGAPQRWVID
>(2BMR_A)Nbdo_Comamonas_sp.JS765_
DSLIPSPGDYVKAKMGVDEVIVSRQNDGSVRAFLNVCRHRGKTL-VHAEAGNAKGFVCGY
HGWGYGS-NGELQSVPFEKE-----LYGDA------IKKKCLGLKEVPRIESFHGFIYGC
FDAEAPPLIDYLG--DAAWYLEPTFKYSG-GLELVGPPGKVVVK
>(BAA07074)CumA1_P._fluorescens_IP01_
EGHIPKAGDYLTTYMGEDPVIVVRQKDRSIKVFLNQCRHRGMRI-ERSDFGNAKSFTCTY
HGWAYDT-AGNLVNVPYEKE-----AFCDKKEGDCGFDKADWGPLQA-RVDTYKGLIFAN
WDTEAPDLKTYLS--DATPYMDVMLDRTEAVTQVITGMQKTVIP
>(BAB32766)CarAa_P._resinovorans_CA10
FSKEIDEGEPKTLKLLGENLLVNR-IDGKLYCLKDRCLHRGVQLSVKVECKTKSTITCWY
HAWTYRWEDGVLCDILTNPTSAQIGRQKLKTYPVQEAKGCVFI---------YLGDGDPP
PARDTPPNFLDD---DMEILGKNQIIKS----------------
>(BAA02511)Pht3_Pseudomonas_putida_
EEVSEPDGTPVRARLFGEDLVVFRDTDGRVGVMDEYCPHRRVSLIYGRNENSG--LRCLY
HGWKMDV-DGNVVEMVSEPAASNMCQKVKHTAYKTREWGGFVWA--------YMGPQDAI
PEFV-PPAWAPH-----EHVRVS-IAKAII-------------P
